# Supplementary material for: A Novel Microfluidic Device for the Neutrophil Functional Phenotype Analysis: Effects of Glucose and Its Derivatives AGEs
Source: Micromachines (Basel). 2021 Aug 11;12(8):944. doi: 10.3390/mi12080944 (PMC8399494; doi:10.3390/mi12080944)
Supplement: Supplementary file 1 [file micromachines-12-00944-s001.zip]

Archive with 2 entries (2 files):
- Supplementary Material - Figure.pdf
- Video S1.mp4
